# Supplementary material for: Identification and genetic diversity analysis of a male-sterile gene (MS1) in Japanese cedar (Cryptomeria japonica D. Don)
Source: Sci Rep. 2021 Jan 15;11:1496. doi: 10.1038/s41598-020-80688-1 (PMC7810747; doi:10.1038/s41598-020-80688-1)
Supplement: Supplementary file 9 — Supplementary Table S5. [file 41598_2020_80688_MOESM9_ESM.xlsx]

## Sheet: Sheet1
Table S5. Leveles of gene expression (tpm: transcrpits per million) quantified and compared by “kallisto” and “sleuth,” respectively, to select MS1 candidate genes. Read mapping for these 108 candidates was then scrutinized manually for SNVs/indes using IGV. This table was generated by 'sleuth_prep' and 'sleuth_to_matrix' and the resulting matrix was filtered by R 'subset' function. The filtering…
ID	Ooi-7_rep1	S1s_rep1	S1s_rep2	S1s_rep3	S1s_rep4	S2s_rep1	S2s_rep2	S2s_rep3	S2s_rep4	S3s_rep1	S3s_rep2	S3s_rep3	S3s_rep4	S3s_rep5	S3s_rep6	S4s_rep1	S4s_rep2	S4s_rep3	S4s_rep4	S4s_rep5	S4s_rep6	S5s_rep1	S6s_rep1	S6s_rep2	S6s_rep3	S8HK5_rep1	Filtering criteria
CJt001765	9.32599	15.4103	14.0963	10.4689	21.4067	6.95426	13.0359	1.93068	6.93982	40.0437	24.6576	10.0364	7.94865	4.15684	17.3347	27.2738	28.1118	4.41157	7.52425	5.37832	16.4179	7.66049	31.8944	11.0463	9.96024	4.40779	U
CJt003748	6.28536	3.78862	47.9261	43.2605	22.6792	1.64331	7.23349	1.48046	2.42082	19.1313	25.4816	13.6187	23.1011	4.59435	13.712	13.1939	49.4952	6.31738	16.5211	15.5014	18.5549	25.8897	8.10858	24.9102	8.78411	1.07862	U
CJt006800	2.4014	13.009	10.8059	1.77261	7.37827	6.5007	2.7317	1.88905	2.27431	8.12848	5.86079	14.1455	6.0744	1.95573	3.11735	4.37053	3.34294	6.33408	2.52644	3.3118	0	1.59797	5.76895	8.34966	2.55413	2.09681	U
CJt007769	8.27308	11.7882	19.9027	14.7785	11.8646	7.25496	8.91081	7.66219	7.38559	14.5822	5.6896	12.6669	7.50941	6.83582	12.2708	9.36372	12.0407	6.21515	7.86061	4.08981	16.8961	12.8678	15.0017	11.9676	6.53153	8.14892	U
CJt009830	3.0067	17.1426	10.7311	5.944	17.1908	14.0437	18.7587	5.54158	8.63864	25.2021	23.2955	18.1469	12.2862	8.47943	9.57556	35.7814	32.3857	8.58319	10.313	5.59675	14.3736	4.29297	33.2794	24.6422	5.09372	3.34471	U
CJt014673	4.76542	45.4227	13.2142	1.39417	27.4996	15.7424	13.842	2.69449	10.5428	82.4816	72.6635	56.4021	24.1874	12.894	38.1266	112.681	86.2398	20.6102	20.2143	15.9648	49.7372	19.6033	99.074	54.203	23.7504	12.5374	U
CJt015175	0	165.351	72.2202	1.22284	101.111	68.41	32.1609	0.283576	37.891	136.566	148.097	120.582	79.0162	13.21	92.0612	132.314	132.087	52.7396	29.6396	20.8187	90.3011	77.019	152.559	156.078	54.3644	0.098793	U
CJt017747	0.0535948	150.55	44.5067	3.77139	87.1694	37.4839	21.5972	10.2114	20.6103	229.085	191.955	127.013	70.0638	23.2748	117.962	252.919	213.997	39.978	43.0259	34.5183	122.347	63.0031	282.742	159.044	73.6558	0.175777	U
CJt019850	0	41.2225	14.4527	0	19.0627	8.14223	3.84482	0	3.88911	23.198	25.1285	11.471	7.43842	0.317191	11.0901	36.9803	18.971	2.15461	0.955114	0.940916	9.70074	5.15039	19.4728	12.4409	4.59173	0	U
CJt020222	0.173725	35.2586	13.4537	1.09705	14.5247	13.5417	4.52716	0.216338	6.77521	13.8176	9.62713	14.453	11.5092	0.916313	8.90154	7.53073	7.84588	6.48008	2.02685	0.627782	5.31185	8.6264	8.6622	16.3533	4.13615	0.168852	U
CJt020762	0	10.7587	154.102	86.1167	60.2967	200.099	182.027	54.2483	148.709	2.47248	59.1432	109.718	101.49	64.5537	67.207	1.69471	13.2942	42.726	13.9806	11.2164	8.54292	62.6655	0.867317	31.6602	14.6703	0	U
CJt020790	3.63643	11.8455	14.7425	1.63871	10.1221	11.9228	11.2717	1.35853	8.21906	7.51275	15.0402	15.6488	8.50284	4.46805	6.80607	7.52758	8.82662	6.69918	3.9852	2.58029	5.01259	5.97384	5.42437	11.0221	4.67636	1.8158	U
CJt020908	0	31.4035	70.8399	1.1772	36.8748	21.6209	17.1341	0.174014	14.3708	17.6092	50.7353	49.4021	22.8074	9.77314	24.2384	15.1267	28.4882	18.5797	3.35792	2.92738	12.5208	19.2205	8.24387	44.417	8.24071	0	U
CJt021738	8.70819	2.01973	15.8163	5.47101	4.79381	5.94124	5.232	4.10904	0	3.7749	7.12875	12.0873	7.49122	0	0	13.8055	18.7837	0	18.8011	17.2803	21.3196	34.4956	6.55213	16.1329	6.70983	0	U
CJt022483	0.672984	11.4217	12.6153	4.3698	9.73153	10.8979	9.36857	3.63318	11.9157	19.1503	19.1867	21.5921	6.28161	4.5385	18.8712	20.4799	17.3367	6.6057	5.53472	7.37327	18.7194	9.20762	34.8879	27.1224	14.0656	2.82804	U
CJt023771	2.86819	13.1119	71.0591	32.5268	27.0487	16.1149	18.4575	17.2726	10.5673	6.44119	21.3966	10.9855	13.9071	10.5569	7.87124	11.426	20.2546	4.76313	43.6245	24.7149	21.3606	13.0367	13.0751	18.2949	7.90271	2.18785	U
CJt024155	0	23.7502	10.5506	6.41678	9.03892	19.9547	11.7716	3.9295	12.2945	21.3981	10.3118	15.9929	6.73213	4.50756	11.6856	22.4458	16.0496	7.28316	3.61018	2.37519	11.2455	3.66285	16.0393	10.2153	4.35585	0	U
CJt024170	0	155.873	37.1358	1.70881	106	38.8856	28.5403	5.79547	23.4143	307.942	150.197	115.336	67.6196	19.466	126.571	311.153	224.401	37.1982	30.0711	22.6135	142.012	53.2101	263.108	99.6183	70.2609	0	U
CJt024746	0.865555	15.7977	13.5056	0.550724	7.96117	9.61246	6.18307	0.570635	3.548	5.92136	13.4151	12.4977	5.90774	1.94189	5.81293	5.20797	6.51451	4.78247	2.25149	1.54844	5.05807	6.02754	3.48848	12.3059	3.24489	1.06223	U
CJt025639	0	189.468	33.7962	2.90591	65.9144	59.4776	15.6902	1.61345	22.2071	342.834	191.766	153.463	73.7179	14.2497	103.936	348.223	283.142	43.3223	42.6892	47.1781	141.19	25.3101	162.065	81.0488	37.2824	0	U
CJt030351	0	19.1992	10.6363	0	10.2511	5.63265	4.52016	0.28296	1.23924	16.4645	13.8651	10.3648	9.56647	2.72669	11.7802	19.9898	14.8127	3.23118	3.64134	2.09568	13.3992	4.92268	21.829	16.1087	5.26823	0	U
CJt030385	0	23.667	20.4062	2.26142	11.3306	10.1039	11.8958	1.88172	2.74063	10.7135	17.3286	22.389	15.0891	4.36779	15.6258	8.49493	8.83355	11.0875	3.03823	3.32337	3.42014	9.53288	9.26045	13.1744	4.85142	0	U
CJt031860	2.21373	10.8403	16.2133	0.443744	9.7404	9.42752	8.64298	1.30013	4.15174	5.52886	19.3517	14.4405	7.45284	2.95251	1.96435	5.71695	11.0289	5.7367	2.96412	1.72821	1.68002	6.08195	4.3156	13.5676	1.90747	4.98997	U
CJt034292	0	33.8367	11.9907	0.345559	20.9856	9.95427	6.11193	0.429835	2.53755	29.0038	24.1507	13.9565	5.10938	3.94144	7.87423	36.9665	29.8839	3.3817	2.24334	5.24849	16.8562	15.7234	75.5584	21.7717	15.3245	0	U
CJt034799	0	14.2604	13.2451	1.52468	11.971	11.7926	5.27538	1.26563	7.42678	5.88432	11.5354	12.3953	8.42115	7.88908	7.68498	6.95757	5.2862	6.10428	8.27901	6.44024	5.4043	5.52858	3.81843	9.41491	4.61316	0	U
CJt037662	0.00771381	45.3344	81.3829	1.84348	49.6573	48.9422	33.3765	0.566545	30.2369	32.0956	65.5172	70.1886	38.4991	8.78127	41.2382	31.2489	37.5452	33.2115	6.76156	3.86521	25.7437	32.4433	17.0215	73.1155	16.8082	0	U
CJt039583	0.0563587	191.712	134.13	3.61397	87.0346	103.22	93.2626	2.82859	50.5799	120.906	134.203	148.941	74.0374	34.5672	80.6326	189.221	180.166	73.895	51.7076	29.0001	89.3608	43.6232	110.126	125.499	31.4048	0.557306	U
CJt039888	7.96445	78.1037	39.1221	6.57509	51.8725	51.349	34.9547	8.40728	34.3936	249.647	81.1813	73.4167	38.435	16.1785	96.7325	162.516	137.202	30.8518	27.023	28.4772	94.5744	49.4504	257.606	81.9125	81.357	13.426	U
CJt040436	0	30.4643	19.0907	0.337439	15.735	7.46771	4.92384	0.0932198	3.54902	76.1013	59.3198	45.5785	17.9455	6.50309	38.4536	106.615	90.1904	8.31355	15.1017	13.2938	41.7958	8.45343	62.8736	21.6345	13.9264	0	U
CJt043087	6.37045	16.1597	20.0151	13.6216	16.3103	21.28	21.2922	7.48606	29.3325	6.88772	3.80532	11.4161	8.51148	5.91099	17.2135	11.6224	7.53419	3.16009	6.64759	6.26585	2.10673	12.327	5.96414	13.2396	11.0586	1.26362	U
CJt044143	0	33.7772	28.7156	2.48197	9.64945	13.0469	10.3077	0	7.51065	38.4558	36.6818	29.8906	16.6106	7.7474	22.8258	51.0563	37.1803	7.88978	9.29478	7.30949	19.9843	16.4212	40.3353	43.7597	12.7488	0	U
CJt044681	2.77648	4.26733	12.1612	2.19288	13.3675	10.4316	12.4371	5.74636	12.8859	7.9842	6.6965	11.9328	8.04258	6.82685	12.8766	6.23515	9.52665	5.42642	6.16721	4.29587	4.70913	8.18268	5.93312	12.1615	5.73727	4.18906	U
CJt044701	0	27.6217	11.647	0	16.5542	9.88343	4.0724	0	6.24571	21.3914	26.0306	20.0209	10.6248	3.02063	12.6562	36.9931	27.8548	7.46952	4.8475	2.7845	11.6839	5.42074	24.7859	14.9785	6.10135	0	U
CJt045106	0	38.3964	11.9065	0	20.6774	12.7208	5.84101	0	1.50213	18.7082	25.3951	15.8245	13.5905	6.64063	15.6927	25.8877	17.4178	6.45528	7.06404	1.82737	7.49412	10.4498	28.8578	18.984	8.49917	0	U
CJt046295	0	35.0115	18.423	2.85651	25.3834	14.2209	10.4352	1.85292	7.32295	47.9377	50.8365	39.1473	21.2459	9.4079	24.5045	54.5816	52.293	16.0737	12.5733	10.4098	34.2548	18.594	55.6765	38.2672	24.4228	0	U
CJt046344	0	49.7018	12.3881	1.85996	24.853	12.7574	6.17814	0.928385	9.46861	42.7691	35.1042	17.4968	6.85025	3.64637	16.7092	29.9031	27.0392	1.51361	2.56718	0.983548	9.66601	8.06505	49.265	29.3764	10.5361	0	U
CJt046572	0	43.2608	21.5791	0.375504	23.3436	7.66755	3.1338	0	2.68557	15.013	17.8172	19.0799	10.3057	1.57297	5.61915	9.41388	10.5739	8.8315	2.11221	0.852717	5.16085	7.03888	7.3585	20.6403	3.50831	0.0216753	U
CJt046584	5.53999	7.95181	95.3423	754.066	83.4446	8.66562	65.8305	148.609	54.1401	0	0.508192	40.3367	47.3794	54.2054	10.9395	0.572319	0.590193	18.9309	98.6014	66.8628	15.4943	0	0	0	0	0	U
CJt049515	3.03489	73.2017	250.441	198.276	86.5633	46.0783	24.2609	8.95392	29.3482	35.1388	60.9013	41.1684	141.667	21.4443	56.9492	47.2444	54.4989	4.83479	65.3953	34.4576	37.3621	64.0517	14.75	73.9845	23.6709	0.681295	U
CJt052922	0	110.008	40.0058	1.3333	32.7167	47.8917	42.6195	1.10533	23.9766	84.2139	73.422	67.1819	27.4422	13.4599	44.7781	156.554	100.753	24.1312	27.2251	28.3514	54.3819	21.0633	62.5035	47.4959	15.8899	0	U
CJt055089	0	17.2908	11.5809	3.12152	20.6188	20.5743	19.4395	5.11785	11.3538	57.9072	43.4301	31.9268	15.7853	6.83534	27.7641	52.8775	49.1471	15.29	9.77193	9.89459	31.6944	16.4035	71.6065	33.8616	24.7625	0	U
CJt057144	0	62.7229	43.3168	0.576249	44.4667	34.6389	21.7595	0.0734202	23.3382	33.0691	47.2827	54.3206	31.8185	5.12909	31.0251	23.435	30.1102	23.7159	5.59763	2.69949	21.7296	29.2944	18.4312	47.2118	10.7706	0	U
CJt059025	0.0879104	27.3955	18.7026	0.356846	14.2793	14.1614	7.2343	1.03452	9.47121	9.89732	8.02659	11.7473	6.74212	1.25239	3.58647	6.0681	5.65282	4.39063	2.51246	1.78798	3.84623	6.32593	5.51974	13.222	3.76462	0.312514	U
CJt061042	0	162.75	20.7657	3.18825	61.4427	57.0183	15.2209	0.899749	15.8959	404.891	221.733	176.699	88.6129	13.7794	157.768	390.633	320.464	46.0118	40.2868	56.2213	162.707	12.6502	139.751	57.1846	30.0343	0.160509	U
CJt061219	0	31.6692	18.4479	0.41505	25.295	16.0404	6.69915	0	8.9582	13.3355	17.9289	18.7948	11.4735	1.52087	10.1953	10.1656	10.8391	8.96464	1.87125	0.93799	5.35391	10.2561	6.16877	19.4962	4.18798	0	U
CJt062162	0	149.24	86.1178	1.03805	83.2435	77.6176	39.0128	0.36201	38.0531	83.1343	88.439	103.936	68.7481	6.9966	64.9557	41.8403	56.4813	46.3542	10.6507	4.50304	31.6423	54.923	50.7542	105.563	22.0561	0	U
CJt064075	0	29.686	14.7185	1.44492	12.8356	13.3226	3.61213	1.20609	6.99235	41.3532	26.0349	30.101	30.9927	3.87732	33.193	41.2489	54.9179	13.002	3.92824	1.28586	30.5303	22.6064	82.3911	26.3584	25.9598	0.5923	U
CJt065994	0	39.5092	11.9783	30.7015	32.4411	4.25132	2.35973	0	0	81.6343	52.038	35.6904	41.693	19.1855	30.5828	76.4116	68.4253	11.729	29.4273	27.1332	55.1894	18.5323	70.8152	35.4205	27.2262	0	U
CJt066308	0	7.32683	12.987	1.21162	8.08057	15.2853	12.4123	2.68869	2.93394	4.05737	11.3558	14.4119	6.26348	2.1604	5.57386	2.10521	5.557	5.59974	1.81317	1.06981	1.21998	0	0.640279	8.16581	2.07516	0	U
CJt066893	0	136.726	66.4942	1.29377	67.5513	58.4695	29.3002	0.571705	28.3708	61.0453	61.8995	77.3285	54.2886	9.02022	49.7306	32.5591	44.673	38.4087	10.2673	3.71347	23.8567	39.1338	37.9482	84.1781	14.7371	0	U
CJt067830	0.123042	19.2281	11.7647	1.10918	8.70229	12.0024	5.72278	0.735428	10.6387	42.0542	27.8377	29.9901	27.114	3.70965	19.9583	42.0855	51.0028	11.3801	7.44035	4.4912	23.818	8.91865	60.4465	19.902	16.8881	0.0899406	U
CJt070092	8.36078	9.10821	17.1715	8.42643	16.0445	21.6706	16.4552	9.64871	17.4809	15.4061	19.4229	22.5098	12.8398	10.7703	16.5965	8.83906	10.5913	10.066	9.60236	14.1445	15.992	3.47791	10.73	13.1792	6.18091	5.72557	U
CJt072082	0.066873	71.202	19.9322	0.271352	40.4274	17.6219	9.05976	0.149892	10.694	75.6905	53.8023	46.8415	20.5944	7.58224	45.0135	90.2422	75.7158	14.0264	15.3007	14.9102	48.8484	18.4246	76.9329	36.5587	18.7163	0	U
CJt073333	0.0324712	13.7569	11.5187	0.957094	7.36164	9.84648	7.10865	0.937577	5.01677	19.1702	18.7717	16.608	11.9996	5.13496	11.8971	25.715	23.7637	7.53966	4.12757	3.33796	14.2003	5.06609	23.1514	17.2194	8.55447	0.19291	U
CJt074457	0	273.778	106.877	0.868865	257.911	74.718	53.5639	1.85067	70.3181	503.501	370.842	292.836	155.573	28.906	380.302	627.152	484.134	81.7679	80.7999	50.1213	462.226	196.634	748.928	311.378	255.776	0	U
CJt074536	0.376049	13.5743	19.0374	22.1826	5.08485	4.10603	7.14868	6.81083	5.5392	10.2933	7.56516	11.3565	5.16272	9.5552	0	5.3507	6.64317	2.66364	3.87374	2.72654	5.58549	0	3.24362	6.38272	1.30631	16.9247	U
CJt076207u	0.0805924	24.6038	14.2809	1.30656	9.55593	14.2056	7.4162	1.26488	7.97365	51.4576	22.5963	36.356	28.7038	3.85817	24.3293	46.7202	45.3162	14.8959	7.62497	3.98488	29.1718	13.446	66.6654	22.2034	18.6928	0.177665	U
CJt081991	0	91.9632	43.1128	1.79191	20.6618	27.6619	19.7949	1.6957	5.06117	60.8906	51.0235	43.1748	28.0825	9.08392	27.3359	75.5127	74.1921	14.5804	15.1893	14.2256	21.9215	14.3771	91.2952	46.265	11.2796	0	U
CJt083291	0.11727	26.4055	10.6762	2.85466	19.9782	3.16189	5.26402	1.84487	9.24084	37.8944	19.8695	21.6875	6.87779	3.94782	20.8743	31.3803	27.6941	8.4693	5.55651	3.61964	15.373	5.73651	53.0857	25.0327	9.38133	0.129593	U
CJt085957u	2.34944	34.0328	21.5826	23.6355	10.5971	10.041	14.7529	10.9889	3.29899	16.4181	18.2824	18.2369	20.4065	21.1262	18.7949	17.0536	12.9208	9.08037	15.1892	16.9401	5.4859	18.0391	15.1611	17.3745	26.8249	12.8421	U
CJt087920	2.94154	9.60834	10.5159	5.97221	5.31353	10.0507	4.29955	2.98221	7.2317	5.99756	8.14266	12.3013	7.98742	3.19473	2.7486	4.84212	7.30546	5.86398	8.93361	3.86653	5.46531	4.31322	4.10306	6.81284	4.093	2.44404	U
CJt088274	6.93337	8.68257	13.1096	9.90176	7.77493	10.7103	18.5519	9.66612	17.6006	5.22352	3.81468	12.0631	7.49808	11.1492	6.50015	3.71269	4.11681	5.96972	8.95343	7.77261	0.0685913	12.6197	7.13317	13.192	1.16175	6.10801	U
CJt088317	5.02722	16.9601	11.1883	2.506	21.5314	13.8178	5.94027	2.38046	16.9238	34.6508	20.982	25.16	23.7114	6.37098	23.5117	28.7832	40.1267	10.5112	4.47655	4.41047	27.0627	14.2229	62.3583	23.3225	22.1318	8.9222	U
CJt088524	0.147077	54.8295	39.7098	1.99074	15.5374	32.5223	21.8539	2.28129	8.67804	70.8752	58.5228	66.8754	47.8429	11.0604	23.7091	77.0058	91.3816	26.3625	12.9084	6.54157	38.9861	22.8059	90.2478	52.0722	32.744	0.977617	U
CJt088841	0.0637022	0.523227	43.1225	15.5447	14.7162	46.2057	49.3752	12.5313	36.8824	0	13.8481	25.7303	18.7657	12.0477	13.5025	0	3.73517	11.7465	6.27849	3.57394	4.3175	19.2518	0.309048	13.8382	10.4469	0.057573	U
CJt088955	4.02214	23.9426	11.352	0	4.94622	18.0147	7.83751	0.413741	12.5728	11.2559	7.6512	11.0317	7.74494	0.886272	6.81958	4.33251	8.06869	3.45113	4.04278	0.441289	8.96228	8.93905	5.51609	6.58427	2.54156	0.406123	U
CJt089558	4.52427	23.3091	19.2965	2.89866	19.4079	16.2328	7.48355	2.67633	16.4224	40.2172	23.7352	28.2838	21.5479	3.72317	25.6523	41.6447	40.6656	12.2093	7.72832	2.82871	18.5351	11.6474	69.0599	31.4457	32.4309	8.55556	U
CJt089650	0.636353	152.519	33.2771	0.736881	147.23	26.2687	23.6645	0	8.97805	392.302	300.792	189.962	95.3823	23.3067	154.781	455.121	398.637	51.7985	57.4591	56.8315	192.639	94.4556	453.645	172.226	119.844	0.40116	U
CJt090152	0	36.3274	11.3618	0	12.812	16.6461	5.41748	0	9.76313	54.3642	46.6451	30.179	16.3816	5.47334	25.1798	68.4297	54.0627	12.2518	9.28358	4.06044	30.1769	11.0901	61.8109	32.7491	11.8504	0	U
CJt090920	7.83801	6.60641	31.8129	26.3367	7.40946	3.83962	21.7316	2.6499	4.64713	3.24106	17.1109	11.1854	18.3739	1.16754	10.4166	5.76918	32.9646	5.27475	17.3566	9.87051	11.9023	18.5901	2.22874	22.4809	10.9009	0.444937	U
CJt093962	0	33.6913	10.9428	0	8.22241	4.22587	4.84317	0	4.1842	25.657	24.9604	15.8878	17.4803	1.81345	8.97246	27.9076	24.2267	5.936	5.51307	2.54362	12.7664	0	26.4298	11.5852	2.06536	0	U
CJt094525	4.22987	44.1277	19.608	0.528664	75.187	9.63444	6.38379	1.31352	9.08542	214.282	67.6036	41.0821	25.188	6.65797	75.2136	175.517	116.941	8.13239	10.9472	8.57743	81.4729	37.046	216.681	48.6676	58.609	1.25191	U
CJt097208	4.45635	18.3914	18.8182	1.96019	14.3064	13.3184	8.84971	1.38927	8.06273	11.3887	14.3318	15.0671	8.52027	3.03487	9.41135	8.75304	8.21384	7.32366	2.55927	1.88249	6.64034	6.99794	5.28833	15.6274	4.32783	2.31203	U
CJt104567	2.67213	13.4629	18.0239	9.64647	17.4293	10.7762	10.0167	3.67909	7.30055	8.0764	7.53561	11.2711	6.59991	3.94183	5.54825	7.33356	10.4096	5.57271	4.32994	2.83906	6.07118	10.157	7.96546	5.93955	2.06567	1.15127	U
CJt104661	5.02395	78.5541	33.0817	0.99623	35.1777	37.9128	18.2113	1.06787	20.1851	52.6884	52.4464	49.0563	35.3724	5.75843	40.7469	55.2132	58.8409	23.5458	17.4741	7.75108	41.3296	25.1489	55.086	52.7423	16.0753	2.32119	U
CJt106226	3.21963	11.8769	12.3356	1.93724	6.45247	6.50701	2.82521	2.02155	10.5455	28.9477	13.3002	26.9498	17.8144	3.46554	21.6921	27.5109	21.6918	10.9683	4.38977	0.862209	23.3884	8.74288	43.1511	11.7369	17.4036	2.97822	U
CJt109168	8.39431	13.3622	14.8029	15.9573	18.1309	13.5668	22.3791	8.64898	11.6241	4.80275	10.3366	10.6528	4.16295	6.98942	6.59293	9.81272	10.8789	0.0198415	3.77925	10.7981	8.04294	9.51585	7.00813	12.0164	4.47926	6.98361	U
CJt109408	1.09536	15.1387	11.4104	2.03805	9.8616	10.5284	6.18331	2.51844	6.9739	8.57441	7.65163	11.5792	6.26605	4.33098	1.80794e-07	11.5899	17.7246	4.77616	4.19331	1.36899	3.28563	7.39401	18.7908	10.6333	5.98368	3.69582	U
CJt109680	2.70963	15.7513	25.897	103.53	147.316	16.7109	17.886	53.4014	30.3486	7.22403	10.4946	33.2696	119.13	87.8466	66.4179	8.22786	16.6823	8.44493	43.7948	77.7463	35.6885	23.4355	7.31995	4.41993	46.2097	22.6538	U
CJt109806	0.260832	82.0836	40.1932	1.48009	36.6903	33.1751	18.6312	0.584907	12.8562	43.4912	37.2262	43.6033	33.3014	4.35629	28.1419	27.3123	28.0205	20.1851	11.478	3.34029	16.2542	21.9418	37.1414	51.0114	19.0499	0.0854634	U
CJt110949	5.90953	10.9773	17.112	26.4829	85.4491	5.33841	7.25774	52.8733	19.0424	54.3266	81.1047	36.7241	69.0093	91.5578	36.4081	21.7288	108.504	7.60654	36.3433	32.7097	21.1227	15.3211	16.0486	50.3209	39.508	3.36832e-09	U
CJt110977	0.12936	94.6023	33.1478	0.767126	32.4284	33.9137	28.9805	1.12983	23.2649	155.386	145.436	115.434	48.416	19.7067	82.8795	226.035	192.98	30.2705	31.6786	41.1568	104.303	33.7279	159.558	90.1158	38.3334	0.047163	U
CJt111095	0.550643	20.2121	12.7802	15.9119	20.1989	10.4748	8.83682	9.14063	5.0152	11.0188	11.2158	12.4039	10.8812	13.7674	8.56513	1.95389	1.73549	1.52754	3.75599	1.27302	0.744039	7.5534	1.80173	1.78138	0.611701	1.11265	U
CJt112144	0	78.2832	32.3059	0.708433	38.3097	28.2174	16.6977	1.6639	13.6638	57.2193	53.4148	38.5105	24.7162	8.62913	23.4336	60.6721	54.6004	14.4538	10.6498	8.87613	30.0236	18.4303	69.6691	38.0216	14.1903	0	U
CJt112346	0.288598	17.8868	11.539	0.503426	9.15317	9.82281	5.2872	0.966226	5.15874	42.848	21.2691	29.8192	27.7898	3.04076	17.5351	34.2637	36.4922	10.0314	6.76461	4.53021	14.4961	4.38862	55.6103	13.5237	10.4892	0.664265	U
CJt113779	0.44562	2.00167	10.7267	9.44731	21.8879	1.93477	1.23803	0.409456	0	9.50767	33.5884	26.5477	37.2261	6.46057	18.8208	14.5737	57.4975	11.8186	40.1779	25.8755	27.603	31.6585	6.15287	28.6836	25.5605	1.29504	U
CJt115236	9.40819	18.6558	15.7007	16.2314	32.7353	7.30954	9.38038	19.9341	11.5215	23.8176	32.67	15.8261	16.4904	8.15554	16.9671	16.6857	39.3685	6.64237	10.3785	10.4392	23.0012	45.3872	42.3465	38.0248	29.8344	15.5228	U
CJt116185	9.82477	21.1448	19.5069	15.9678	22.6513	6.70732	6.76821	10.6171	8.98138	48.8914	31.694	12.2769	9.38918	3.30182	14.1259	24.7571	25.0536	4.61983	5.42492	2.98835	10.2303	6.64683	31.8556	18.9489	3.37483	23.6949	U
CJt000070	5.67366	5.27186	11.5911	5.24713	6.43971	12.1279	13.4368	4.40013	12.2303	1.91467	6.37936	6.1063	7.29756	7.10698	3.67455	2.42025	5.20253	12.2901	4.43882	5.01024	4.58644	4.03762	2.41482	7.37594	6.14764	8.09335	D
CJt007703	7.38288	0.618972	11.6206	6.75568	6.37808	14.6659	19.0019	8.31433	15.39	0.351669	3.48592	4.4949	6.25871	2.01397	7.62667	0.407955	2.68634	10.5113	3.75384	2.84211	11.4821	2.80854	0.684409	3.4254	4.38131	4.13087	D
CJt010528	2.54161	2.75302	12.5331	19.8842	7.53226	4.18444	10.4074	3.74598	2.64009	2.05639	4.94956	3.39062	14.1734	11.7893	5.24275	2.25516	3.85871	11.7899	14.7823	14.1865	5.45365	10.2414	2.09563	8.03144	10.4564	3.34302	D
CJt020592	0	0.465549	33.9245	11.7261	15.162	50.3645	57.5456	15.7472	46.1693	0	5.57609	9.67501	10.0917	10.4548	1.55154	0.190707	0.779795	20.5439	8.73837	5.05513	4.80794	20.3449	0	17.9495	11.3076	0	D
CJt033827	3.55595	4.46243	15.7346	10.7618	3.3899	14.329	19.5641	6.58576	15.3746	2.92732	7.10655	4.52263	8.19562	10.7582	7.01188	3.71797	5.30129	12.7658	10.1278	4.46234	8.42919	4.75474	4.67775	7.17916	13.5486	3.5195	D
CJt034128	0	0.237771	13.6508	121.849	33.2557	30.683	42.487	43.6472	29.1982	0.092657	4.71623	37.4703	74.9355	49.1897	29.5407	0.288233	0.180353	142.611	71.5074	46.8265	45.7451	52.8266	0	15.8178	147.843	0	D
CJt046918	2.28516	0.657368	10.366	8.71292	8.60177	1.61621	6.97976	1.83876	4.65816	4.64768	6.04119	4.23034	6.97042	7.13111	6.67445	2.67249	10.5259	13.9957	13.2892	11.6716	5.81098	9.23473	24.9491	6.35002	17.8037	3.7352	D
CJt052109	0	1.04256	12.8925	10.2904	8.55511	14.1961	19.0249	5.84749	20.763	3.23969	12.6189	8.64516	10.1355	9.55438	6.17874	1.93013	5.40275	19.7994	9.53857	8.69294	10.9072	4.30479	1.18768	16.8684	14.9294	2.26959	D
CJt057992	7.36281	6.34727	15.1166	23.7687	5.93369	14.694	19.2147	8.18052	0.00620635	0.0107749	11.0813	4.88777	6.35788	4.21404	8.47291	9.67064	12.7292	19.0718	10.2189	8.85811	0	0	3.67061	5.51238	0	23.7935	D
CJt081928	6.58169	22.2076	25.6472	19.3135	11.5412	13.7068	21.45	13.2397	37.7183	10.0052	11.4768	8.91019	15.4899	7.97645	18.7539	16.4635	9.27899	19.4126	30.0963	10.1496	25.3931	1.78781	20.4883	6.19696	17.7909	9.54389	D
CJt084100	6.62105	4.21244	14.43	12.8171	9.43552	14.3298	17.5939	12.2677	17.7849	3.54194	3.17702	5.01976	8.83097	6.76917	4.51862	5.54639	3.79815	11.9803	5.88118	2.85283	6.411	4.52617	0.504979	3.76316	2.17543	4.93235	D
CJt088322	8.53081	20.7379	72.6265	154.461	33.2884	77.032	89.7406	24.3135	59.8566	3.04182	5.05371	6.35397	10.7843	25.1062	11.2426	3.90395	3.197	13.922	29.4378	17.5784	12.5198	12.3691	3.07405	2.22064	15.4202	3.46554	D
CJt092007	0	0	11.4346	65.1563	15.7745	99.4094	62.7848	63.5567	59.5027	0	16.386	51.918	60.3415	46.7992	29.8365	0	0.104356	110.903	32.3316	31.4933	23.9301	43.0151	0	20.5079	72.5168	0	D
CJt097999	0	0.0526952	19.3208	216.987	63.4419	41.8814	122.887	107.224	72.3622	0	14.15	96.0875	276.617	165.86	102.755	0	0.0597172	315.118	181.564	109.107	106.208	101.48	0	24.3906	239.533	0	D
CJt099805	3.80535	1.83534	18.3831	363.828	75.9944	71.3323	94.644	86.0767	91.317	2.13407	4.13681	24.8073	56.8832	66.1179	31.8646	2.85931	3.08727	51.054	60.2449	33.8313	27.6844	122.179	3.67247	7.06515	102.475	3.26459	D
CJt102596	6.31308	10.8804	12.7652	9.33441	41.3656	0	0	0	0	23.3439	17.1586	0.444837	28.4571	21.4776	14.6326	2.76367	19.2873	13.5605	11.7722	10.7104	4.68727	20.5756	17.7492	11.368	22.5933	1.27605	D
CJt112472	0.806476	8.20044	11.0642	11.5984	14.0636	11.6074	7.53996	11.2714	8.34614	34.6796	19.099	14.6336	100.738	65.794	52.5576	9.2945	14.4882	30.0174	53.506	59.3301	27.7627	63.3056	29.1483	12.2123	62.1485	1.21689	D
CJt113522	0	0	14.5978	162.26	45.2288	24.8296	65.7384	65.7516	33.3704	0	7.91526	55.4192	179.885	102.091	73.234	0	0	221.754	121.816	65.8236	50.9608	74.4754	0	12.9217	166.876	0	D
CJt115217	0	2.95685	18.9339	29.8558	10.6679	25.7476	54.7535	26.137	31.1235	0.572807	5.42523	7.65459	14.3532	20.5781	11.1251	0	2.56108	17.5234	13.5381	11.6766	7.59094	13.1177	0	6.81028	10.3529	0	D
CJt115439	9.67046	7.97796	30.5792	49.8935	12.2013	21.0948	16.717	18.2966	16.312	8.00648	11.9229	3.89577	19.2622	26.6019	14.9445	18.6599	5.0787	12.1138	32.7365	18.6624	19.0477	19.2537	9.60713	6.2206	25.6916	0.266398	D
